# Supplementary material for: Novel −75°C SEM cooling stage: application for martensitic transformation in steel
Source: Microscopy (Oxf). 2020 Sep 9;70(2):250–4. doi: 10.1093/jmicro/dfaa051 (PMC7989056; doi:10.1093/jmicro/dfaa051)
Supplement: dfaa051_Supp [file dfaa051_supp.zip]

Archive with 4 entries (4 files):
- Fig. S1_Movie of dislocation motion.gif
- Fig. S2_Movie of mastenisite growth.gif
- Figures S3 to S5_200902_tsuzaki-.ppt
- Text of the supplementary data_tsuzaki200901_clean.docx
